# Supplementary material for: Circular RNA hsa_circ_0061395 accelerates hepatocellular carcinoma progression via regulation of the miR-877-5p/PIK3R3 axis
Source: Cancer Cell Int. 2021 Jan 6;21:10. doi: 10.1186/s12935-020-01695-w (PMC7788978; doi:10.1186/s12935-020-01695-w)
Supplement: Supplementary file 1 — Additional file 1. The distribution of cells at each stage of all cell cycle experiments. [file 12935_2020_1695_MOESM1_ESM.xls]

## Sheet: fig1&2
fig1D
	Normal-exo			HCC-exo
	1	0.92	1.09	2.71	2.88	2.54
fig2A
	Normal		HCC
	1.51		2.31
	0.52		1.43
	0.94		1.95
	0.81		2.01
	1.02		2.12
	1.12		1.83
	0.68		1.56
	0.82		1.78
	0.94		1.92
	0.75		1.65
	0.72		1.82
	0.79		2.08
	1.24		1.52
	1.31		2.13
	1.39		1.62
	0.59		1.71
	0.56		1.79
	0.64		1.92
	0.62		1.86
	0.73		1.89
	0.77		1.55
	0.79		1.59
	0.85		1.97
	0.99		2.06
	0.97		2.24
	0.94		2.21
	1.35		1.51
	1.46		1.97
	1.28		1.86
	1.03		1.82
fig2B
	Normal		HCC
	1.41		1.2
	0.93		1.5
	0.82		1.55
	1.06		1.75
	1.1		2
	0.5		2.11
	0.51		2.06
	0.56		2.05
	0.53		1.99
	0.54		1.95
	0.94		1.85
	0.75		1.77
	0.86		1.64
	0.98		2.05
	1.01		2.09
	1.35		1.74
	1.31		1.64
	1.28		2.03
	1.24		1.28
	1.16		1.31
	1.12		1.54
	1.19		1.59
	1.27		2.1
	0.55		1.33
	0.61		1.82
	0.71		1.31
	0.73		1.29
	0.7		1.75
	0.94		1.25
	0.86		1.52
fig2C
	THLE-2			SNU-387			Huh7
	1	1.09	0.93	2.41	2.54	2.27	2.7	2.54	2.86
fig2D
		Nucleus			Cytoplasm
	GAPDH	0.23	0.25	0.21	0.77	0.79	0.75
	U6	0.82	0.84	0.8	0.18	0.2	0.16
	circ_0061395	0.35	0.38	0.32	0.65	0.62	0.68
	GAPDH	0.2	0.22	0.18	0.8	0.82	0.78
	U6	0.85	0.87	0.83	0.15	0.17	0.13
	circ_0061395	0.45	0.42	0.48	0.55	0.58	0.52

## Sheet: fig3
fig3A
		si-NC			si-circ_0061395
	SNU-387	1	1.08	0.93	0.34	0.37	0.32
	Huh7	1	1.06	0.95	0.27	0.29	0.25
fig3B
		si-NC			si-circ_0061395
	SNU-387	1	1.07	0.94	0.96	1.04	0.9
	Huh7	1	1.05	0.95	1.03	1.1	0.97
fig3C
		si-NC			si-circ_0061395
	SNU-387	1	0.95	1.06	0.42	0.45	0.4
	Huh7	1	1.07	0.94	0.53	0.56	0.5
fig3D
		si-NC			si-circ_0061395
	SNU-387	124	115	134	52	48	56
	Huh7	133	141	125	69	74	65
fig3E
		si-NC			si-circ_0061395			si-NC			si-circ_0061395
	SNU-387	113	121	104	55	61	50	134	145	124	50	54	46
	Huh7	125	135	116	64	68	60	152	160	145	77	83	71
fig3F
		si-NC			si-circ_0061395			si-NC			si-circ_0061395
	G0/G1	58	61	55	70	73	68	52	55	50	65	68	62
	S	25	27	23	14	16	12	30	33	27	18	20	16
	G2/M	17	19	16	16	18	14	18	20	17	17	19	15
fig3G
		si-NC			si-circ_0061395
	SNU-387	8.2	8.7	7.7	17.1	18.1	16.2
	Huh7	9.3	10.1	8.6	18.9	20.4	17.5

## Sheet: fig4
fig4B
		miRNA NC			miR-877-5p mimic
	WT-circ_0061395	1	1.07	0.94	0.34	0.37	0.32
	MUT-circ_0061395	1	1.06	0.95	0.95	1.01	0.9
	WT-circ_0061395	1	1.08	0.95	0.27	0.29	0.25
	MUT-circ_0061395	1	1.07	0.93	1.03	1.08	0.97
fig4C
		Anti-lgG			Anti-Ago2			Input
	circ_0061395	5.03	5.35	4.71	10.06	11.12	9.1	18.97	20.3	17.72
	miR-877-5p	3.12	3.29	2.89	8.01	8.71	7.32	15.06	16.16	14.02
	circ_0061395	8.01	8.63	7.45	18.1	19.03	17.06	31.02	32.55	29.62
	miR-877-5p	6.08	6.62	5.57	14.97	15.87	13.92	27.04	28.62	25.73
fig4D
	Normal		HCC
	1.51		0.52
	1.18		0.41
	1.03		0.75
	0.52		0.13
	0.93		0.28
	1.12		0.62
	0.82		0.69
	0.92		0.73
	0.75		0.63
	0.67		0.68
	0.94		0.69
	0.82		0.72
	0.64		0.74
	1.15		0.7
	1.25		0.38
	1.38		0.42
	1.42		0.39
	1.48		0.35
	1.05		0.28
	1.09		0.24
	1.01		0.55
	1.16		0.59
	1.19		0.54
	1.38		0.63
	1.41		0.37
	1.45		0.39
	0.97		0.42
	0.68		0.24
	0.83		0.28
	0.77		0.21
fig4E
	Normal		HCC
	1.31		0.71
	1.13		0.43
	1.02		0.15
	0.92		0.32
	1.21		0.54
	0.6		0.62
	0.78		0.36
	1.06		0.45
	0.82		0.55
	1.05		0.62
	0.86		0.69
	1.29		0.7
	1.09		0.29
	0.75		0.35
	0.64		0.24
	0.66		0.29
	1.27		0.27
	1.25		0.36
	0.77		0.43
	0.89		0.49
	0.97		0.51
	0.92		0.18
	0.95		0.64
	1.12		0.67
	1.25		0.62
	1.3		0.56
	1.27		0.52
	1.04		0.43
	1.01		0.37
	0.79		0.13
fig4F
	THLE-2			SNU-387			Huh7
	1	0.93	1.07	0.24	0.26	0.22	0.28	0.3	0.26
fig4G
		inhibitor NC			miR-877-5p inhibitor
	SNU-387	1	0.96	1.05	0.37	0.4	0.35
	Huh7	1	1.06	0.95	0.31	0.33	0.29
fig4H
		si-NC			si-circ_0061395			si-circ_0061395+inhibitor NC			si-circ_0061395+miR-877-5p inhibitor
	SNU-387	1	0.92	1.08	2.11	2.23	1.98	2.02	2.17	1.86	1.28	1.39	1.21
	Huh7	1	0.93	1.07	2.5	2.67	2.35	2.61	2.71	2.5	1.48	1.61	1.42

## Sheet: fig5
	fig5A
			si-NC			si-circ_0061395			si-circ_0061395+inhibitor NC			si-circ_0061395+miR-877-5p inhibitor
		SNU-387	1	1.06	0.94	0.45	0.48	0.42	0.44	0.41	0.47	0.75	0.79	0.71
		Huh7	1	1.07	0.93	0.52	0.48	0.55	0.55	0.51	0.59	0.83	0.88	0.79
	fig5B
			si-NC			si-circ_0061395			si-circ_0061395+inhibitor NC			si-circ_0061395+miR-877-5p inhibitor
		SNU-387	118	125	111	58	61	55	60	56	64	95	106	85
		Huh7	136	146	127	70	64	75	67	72	63	108	117	99
	fig5C
			si-NC			si-circ_0061395			si-circ_0061395+inhibitor NC			si-circ_0061395+miR-877-5p inhibitor
		SNU-387	115	123	108	50	55	45	52	56	47	81	89	73
		Huh7	124	134	116	65	68	62	68	74	63	93	98	88
		SNU-387	130	136	125	53	49	57	50	47	53	102	111	93
		Huh7	150	159	141	72	77	68	75	79	71	117	124	111
	fig5D
			si-NC			si-circ_0061395			si-circ_0061395+inhibitor NC			si-circ_0061395+miR-877-5p inhibitor
		G0/G1	57.2	59.6	54.5	69.1	72.7	65.5	69.5	72.6	66.4	60	63.2	56.8
		S	28.1	30.2	26	17	18.9	15.1	16.2	18.1	14.5	26.1	28.3	24.1
		G2/M	14.7	13.5	15.9	13.9	15.8	12.3	14.5	15.6	13.3	14.2	15.7	12.8
		G0/G1	50.3	53.8	47.2	65.1	68.5	61.9	65.7	68.4	63.1	55.2	58.1	52.4
		S	30.2	32.4	28.1	14.1	15.9	12.4	15.2	17.1	13.5	25.1	27.3	23.2
		G2/M	19.5	21.4	17.6	20.8	22.9	18.7	18.7	20.7	17.1	20.2	21.7	18.5
	fig5E
			si-NC			si-circ_0061395			si-circ_0061395+inhibitor NC			si-circ_0061395+miR-877-5p inhibitor
		SNU-387	7	7.6	6.7	17.5	16.4	18.5	17.2	18.4	16.1	11.3	12.1	10.6
		Huh7	8.3	8.8	7.7	19.4	20.9	17.9	19.6	20.8	18.5	12.6	13.5	11.4

## Sheet: fig6
fig6B
		miRNA NC			miR-877-5p mimic
	WT-PIK3R3-3'UTR	1	1.08	0.93	0.32	0.35	0.3
	MUT-PIK3R3-3'UTR	1	1.05	0.92	0.96	0.91	1.02
	WT-PIK3R3-3'UTR	1	0.93	1.07	0.26	0.28	0.24
	MUT-PIK3R3-3'UTR	1	1.06	0.94	1.05	1.1	0.98
fig6C
	Normal		HCC
	1.71		1.83
	1.42		2.07
	1.1		2.35
	1.03		1.36
	0.68		1.92
	0.41		2.8
	0.52		2.45
	1.64		2.41
	1.52		2.53
	1.43		2.45
	1.58		2.78
	1.05		1.96
	1.09		1.71
	1.25		2.38
	1.34		1.59
	1.24		1.55
	1.19		1.86
	1.08		1.82
	1.09		1.56
	1.64		2.03
	1.53		2.56
	1.42		1.69
	0.89		1.74
	0.75		2.78
	0.94		1.86
	1.06		1.73
	0.64		1.72
	0.69		1.99
	0.52		2.16
	0.45		2.25
fig6D
	Normal		HCC
	1.51		2.23
	1.08		1.32
	1.01		1.58
	0.97		1.91
	0.83		1.51
	0.52		2.03
	0.68		1.65
	0.75		1.62
	0.89		1.87
	1.04		1.73
	1.35		1.79
	1.42		2.18
	1.27		2.19
	1.21		2.01
	1.45		1.84
	0.87		1.54
	0.72		1.53
	0.71		1.57
	0.69		1.82
	0.87		1.56
	0.91		1.61
	0.95		1.59
	0.99		1.82
	0.56		2.21
	0.53		2.11
	0.59		2.15
	1.15		1.86
	1.17		1.87
	1.24		1.54
	1.29		1.62
fig6E
	Normal			HCC
	1	1.08	0.93	2.41	2.54	2.28
fig6F
	Normal			HCC
	1	1.09	0.92	2.09	2.26	1.95
fig6G
	THLE-2			SNU-387			Huh7
	1	1.07	0.93	2.21	2.34	2.08	2.69	2.86	2.54
fig6H
		pc-NC			pc-PIK3R3
	SNU-387	1	1.08	0.93	2.4	2.55	2.26
	Huh7	1	0.94	1.07	3.03	3.23	2.82
fig6I
		miRNA NC			miR-877-5p mimic			miR-877-5p mimic+pc-NC			miR-877-5p mimic+pc-PIK3R3
	SNU-387	1	1.06	0.95	0.41	0.43	0.38	0.42	0.45	0.4	0.85	0.9	0.81
	Huh7	1	0.94	1.07	0.49	0.53	0.47	0.53	0.5	0.56	0.91	0.97	0.85
fig6J
		miRNA NC			miR-877-5p mimic			miR-877-5p mimic+pc-NC			miR-877-5p mimic+pc-PIK3R3
	SNU-387	1	0.94	1.08	0.5	0.53	0.47	0.52	0.56	0.49	0.76	0.71	0.81
	Huh7	1	1.06	0.95	0.42	0.39	0.44	0.45	0.48	0.43	0.83	0.87	0.8
fig6K
		miRNA NC			miR-877-5p mimic			miR-877-5p mimic+pc-NC			miR-877-5p mimic+pc-PIK3R3
	SNU-387	125	133	117	50	55	45	52	56	49	87	93	81
	Huh7	135	145	126	56	60	52	55	58	52	106	113	99
fig6L
		miRNA NC			miR-877-5p mimic			miR-877-5p mimic+pc-NC			miR-877-5p mimic+pc-PIK3R3
	SNU-387	113	121	105	56	59	53	58	54	62	83	89	77
	Huh7	125	135	125	65	71	59	68	64	73	92	99	85
	SNU-387	134	141	128	71	75	67	73	76	70	106	115	97
	Huh7	152	160	145	85	90	81	82	86	78	123	129	117
fig6M
		miRNA NC			miR-877-5p mimic			miR-877-5p mimic+pc-NC			miR-877-5p mimic+pc-PIK3R3
	G0/G1	58.1	61.5	54.7	71.1	73.8	68.2	71.8	75.3	68.3	63.2	65.8	60.6
	S	26.2	28.4	24.1	14.1	15.8	12.4	13.5	14.6	12.3	22.1	23.8	20.3
	G2/M	15.7	18.2	14.1	15	16.1	13.9	14.5	15.8	13.3	15	16.2	13.7
	G0/G1	51.2	53.7	48.7	64.1	67	61.2	63	66.3	60.7	55.2	57.9	52.6
	S	35.3	37.1	33.5	21.2	22.8	19.7	21.5	23	19.9	30.8	32.7	28.9
	G2/M	13.5	14.5	12.4	14.8	16.1	13.5	15.5	16.9	14	14.1	15.2	13.3
fig6N
		miRNA NC			miR-877-5p mimic			miR-877-5p mimic+pc-NC			miR-877-5p mimic+pc-PIK3R3
	SNU-387	8.1	8.7	7.5	15.9	17.1	15.1	17.2	17.9	16.3	11.8	12.7	10.6
	Huh7	8.9	9.6	8.2	21.1	22.5	19.7	20.3	21.6	18.9	15.2	16.3	14.5
fig6O
		si-NC			si-circ_0061395			si-circ_0061395+inhibitor NC			si-circ_0061395+miR-877-5p inhibitor
	SNU-387	1	1.07	0.95	0.51	0.49	0.54	0.52	0.55	0.5	0.75	0.78	0.72
	Huh7	1	0.94	1.06	0.55	0.59	0.52	0.53	0.56	0.5	0.81	0.85	0.77

## Sheet: fig7
fig7A
		sh-NC			sh-circ_0061395
	7	113	156	73	75	149	108
	14	328	415	264	143	213	115
	21	517	614	435	256	348	176
	28	732	892	578	387	493	306
fig7B
	sh-NC			sh-circ_0061395
	683	728	641	409	446	378
fig7C
	sh-NC			sh-circ_0061395
	1	1.07	0.94	0.35	0.38	0.33
fig7D
	sh-NC			sh-circ_0061395
	1	1.08	0.93	2.11	2.24	1.98
fig7E
	sh-NC			sh-circ_0061395
	1	1.06	0.95	0.52	0.55	0.49
